# Supplementary material for: Genome-wide association and differential expression analysis of salt tolerance in Gossypium hirsutum L at the germination stage
Source: BMC Plant Biol. 2019 Sep 11;19:394. doi: 10.1186/s12870-019-1989-2 (PMC6737726; doi:10.1186/s12870-019-1989-2)
Supplement: Supplementary file 1 — Table S1. Descriptive statistics of the salt tolerance index of 10 salt tolerance-related traits. (XLSX 11 kb) [file 12870_2019_1989_MOESM1_ESM.xlsx]

## Sheet: Table S1
Table S1 Descriptive statistics of the salt tolerance index of 10 salt tolerance-related traits.
	Year	STI_GR	STI_GP	STI_GI	STI_VI	STI_RL	STI_PH	STI_SDM	STI_SFM	STI_RDM	STI_RFM
Range	2014	0.77	0.85	0.69	0.28	0.58	0.75	0.39	0.52	0.42	0.59
	2015	0.78	0.8	0.7	0.24	0.63	0.76	0.39	0.56	0.42	0.49
	2016	0.79	0.79	0.7	0.28	0.63	0.76	0.39	0.56	0.42	0.63
	BLUP	0.78	0.79	0.69	0.24	0.63	0.75	0.39	0.55	0.42	0.39
Minimum	2014	0.04	0	0.02	0	0.16	0.1	0.02	0.01	0.04	0.03
	2015	0.04	0	0.02	0	0.16	0.1	0.02	0.01	0.04	0.04
	2016	0.04	0	0.02	0	0.16	0.1	0.02	0.01	0.04	0.03
	BLUP	0.04	0	0.02	0	0.16	0.1	0.02	0.01	0.04	0.06
Maximum	2014	0.81	0.85	0.71	0.28	0.74	0.85	0.42	0.53	0.45	0.62
	2015	0.82	0.8	0.71	0.24	0.79	0.85	0.42	0.57	0.46	0.53
	2016	0.82	0.79	0.72	0.28	0.79	0.86	0.41	0.57	0.46	0.66
	BLUP	0.82	0.79	0.71	0.24	0.79	0.85	0.41	0.56	0.45	0.45
Mean	2014	0.4714	0.2112	0.3374	0.07	0.4502	0.4331	0.1309	0.1758	0.1971	0.1722
	2015	0.4682	0.2125	0.3326	0.0727	0.4406	0.4267	0.1266	0.1973	0.1921	0.1667
	2016	0.4709	0.2207	0.3334	0.073	0.4369	0.426	0.124	0.1964	0.1933	0.1703
	BLUP	0.4681	0.2122	0.3326	0.0727	0.4408	0.4267	0.1267	0.1972	0.1921	0.1676
Std. Deviation	2014	0.1481	0.18832	0.13325	0.0612	0.12666	0.13527	0.06028	0.1237	0.13134	0.13811
	2015	0.14732	0.18721	0.13239	0.06044	0.12786	0.13538	0.05708	0.14012	0.1291	0.10965
	2016	0.14862	0.19413	0.1335	0.06212	0.12832	0.13715	0.05609	0.14277	0.13112	0.14122
	BLUP	0.14704	0.18467	0.13208	0.0597	0.12743	0.13487	0.05666	0.1385	0.12804	0.08645
CV(%)	2014	31.4171	89.1667	39.4932	87.4286	28.1342	31.233	46.0504	70.3641	66.6362	80.2033
	2015	31.4652	88.0988	39.8046	83.1362	29.0195	31.7272	45.0869	71.0188	67.2046	65.7768
	2016	31.5608	87.961	40.042	85.0959	29.3706	32.1948	45.2339	72.6935	67.8324	82.9243
	BLUP	31.4121	87.0264	39.7114	82.1183	28.9088	31.6077	44.7198	70.2333	66.6528	51.5811
