# Supplementary material for: Genome-wide association and differential expression analysis of salt tolerance in Gossypium hirsutum L at the germination stage
Source: BMC Plant Biol. 2019 Sep 11;19:394. doi: 10.1186/s12870-019-1989-2 (PMC6737726; doi:10.1186/s12870-019-1989-2)
Supplement: Supplementary file 2 — Table S2. Correlation analysis among 10 traits related to salt tolerance. (XLSX 9 kb) [file 12870_2019_1989_MOESM2_ESM.xlsx]

## Sheet: Table S2
Table S2 Correlation analysis among 10 traits related to salt tolerance.
Trait	STI_GR	STI_GP	STI_GI	STI_RL	STI_PH	STI_SDM	STI_SFM	STI_RDM	STI_RFM
STI_GP	0.931**
STI_GI	0.985**	0.964**
STI_RL	0.957**	0.923**	0.956**
STI_PH	0.969**	0.950**	0.983**	0.933**
STI_SDM	0.815**	0.824**	0.857**	0.764**	0.842**
STI_SFM	0.619**	0.625**	0.628**	0.606**	0.625**	0.539**
STI_RDM	0.916**	0.936**	0.939**	0.927**	0.924**	0.717**	0.648**
STI_RFM	0.188**	0.203**	0.186**	0.179*	0.179*	0.11	-0.024	0.190**
STI_VI	0.843**	0.889**	0.877**	0.831**	0.872**	0.765**	0.862**	0.884**	0.221**
** p<0.01; * p<0.05;
STI: salt tolerance index; GR: germination rate;GP: germination potential; GI: germination index; VI: vigor index; PH: plant height; SFM: shoot fresh mass; SDM: shoot dry mass; RL: root length; RFM: root fresh mass; RDM: root dry mass.
