# Supplementary material for: Genome-wide association and differential expression analysis of salt tolerance in Gossypium hirsutum L at the germination stage
Source: BMC Plant Biol. 2019 Sep 11;19:394. doi: 10.1186/s12870-019-1989-2 (PMC6737726; doi:10.1186/s12870-019-1989-2)
Supplement: Supplementary file 4 — Table S3. Characteristics, contribution rates, and weights of two principal components at the germination stage. (XLSX 9 kb) [file 12870_2019_1989_MOESM4_ESM.xlsx]

## Sheet: Table S3
Table S3 Characteristics, contribution rates, and weights of two principal components at the germination stage.
Year	Principal component	Characteristic value	Contribution rate (%)	Cumulative contribution rate (%)	Weigh(%)
2014	1	8.0303	80.303	80.303	88.8184
	2	1.01095	10.1095	90.4125	11.1816
2015	1	7.78213	77.8213	77.8213	88.3499
	2	1.02618	10.2618	88.0831	11.6501
2016	1	7.66323	76.6323	76.6323	88.2283
	2	1.02245	10.2245	86.8568	11.7717
BLUP	1	7.78319	77.8319	77.8319	88.4353
	2	1.01781	10.1781	88.01	11.5647
