# Supplementary material for: Genome-wide association and differential expression analysis of salt tolerance in Gossypium hirsutum L at the germination stage
Source: BMC Plant Biol. 2019 Sep 11;19:394. doi: 10.1186/s12870-019-1989-2 (PMC6737726; doi:10.1186/s12870-019-1989-2)
Supplement: Supplementary file 6 — Table S4. Comprehensive evaluation values (D) and K-mean cluster analysis of salt tolerance. (XLSX 20 kb) [file 12870_2019_1989_MOESM6_ESM.xlsx]

## Sheet: Table S4
Table S4 Comprehensive evaluation values (D) and K-mean cluster analysis of salt-tolerance.
LINE	D_BLUPed	D_2014	D_2015	D_2016	K-mean cluster analysis
H139	0.93359	0.90856	0.93642	0.908617	Advanced salt-tolerant
H37	0.902551	0.862418	0.905264	0.898244	Advanced salt-tolerant
H1	0.891624	0.883555	0.895168	0.857926	Advanced salt-tolerant
H61	0.890331	0.897993	0.892484	0.846872	Advanced salt-tolerant
H4	0.869554	0.81663	0.871657	0.881936	Advanced salt-tolerant
H39	0.861864	0.830563	0.864067	0.854526	Advanced salt-tolerant
H185	0.820149	0.82355	0.82355	0.797202	Advanced salt-tolerant
H17	0.786494	0.804643	0.789066	0.717685	Advanced salt-tolerant
H168	0.782924	0.738159	0.785869	0.782016	Advanced salt-tolerant
H153	0.741975	0.744864	0.744245	0.713431	Advanced salt-tolerant
H151	0.74175	0.683568	0.743932	0.76941	Advanced salt-tolerant
H176	0.737237	0.742037	0.739836	0.712963	Advanced salt-tolerant
H5	0.719453	0.708637	0.721498	0.699336	Advanced salt-tolerant
H146	0.717798	0.687966	0.72023	0.71011	Advanced salt-tolerant
H70	0.714791	0.708382	0.717091	0.689422	Advanced salt-tolerant
H10	0.704827	0.690801	0.707245	0.685236	Advanced salt-tolerant
H110	0.703548	0.655509	0.705901	0.716387	Advanced salt-tolerant
H45	0.703186	0.718956	0.70517	0.659089	Advanced salt-tolerant
H116	0.702685	0.703245	0.705154	0.67709	Advanced salt-tolerant
H149	0.700789	0.676893	0.703528	0.702633	Advanced salt-tolerant
H35	0.698688	0.706602	0.700601	0.664735	Advanced salt-tolerant
H86	0.696923	0.688313	0.699508	0.678859	Advanced salt-tolerant
H33	0.696534	0.683175	0.698664	0.676146	Advanced salt-tolerant
H92	0.685817	0.681523	0.688051	0.664654	Advanced salt-tolerant
H174	0.681394	0.668952	0.684336	0.671816	Advanced salt-tolerant
H179	0.677933	0.717552	0.680439	0.603608	Advanced salt-tolerant
H141	0.668784	0.646896	0.671007	0.660174	Advanced salt-tolerant
H117	0.632751	0.576651	0.635293	0.651019	Medium salt-tolerant
H49	0.628189	0.60507	0.630335	0.620682	Medium salt-tolerant
H169	0.623507	0.631625	0.626089	0.598262	Medium salt-tolerant
H167	0.619753	0.57801	0.622499	0.630752	Medium salt-tolerant
H78	0.609158	0.626761	0.611468	0.566059	Medium salt-tolerant
H155	0.603135	0.58012	0.605828	0.596347	Medium salt-tolerant
H163	0.602453	0.62042	0.605174	0.563887	Medium salt-tolerant
H109	0.601072	0.607347	0.60327	0.572463	Medium salt-tolerant
H127	0.600565	0.627138	0.602775	0.551337	Medium salt-tolerant
H94	0.595564	0.572813	0.59781	0.586513	Medium salt-tolerant
H186	0.590492	0.592224	0.592224	0.569407	Medium salt-tolerant
H38	0.590284	0.600206	0.592694	0.554069	Medium salt-tolerant
H171	0.581947	0.518512	0.584741	0.61205	Medium salt-tolerant
H25	0.580751	0.550715	0.583086	0.577856	Medium salt-tolerant
H28	0.576071	0.562003	0.578173	0.559645	Medium salt-tolerant
H76	0.571725	0.530325	0.57405	0.58544	Medium salt-tolerant
H18	0.570908	0.5669	0.573571	0.544362	Medium salt-tolerant
H145	0.566117	0.531159	0.56851	0.569413	Medium salt-tolerant
H124	0.564482	0.58574	0.566676	0.517349	Medium salt-tolerant
H131	0.559814	0.596268	0.562159	0.502785	Medium salt-tolerant
H182	0.551909	0.553568	0.553568	0.531872	Medium salt-tolerant
H90	0.533008	0.51432	0.535245	0.520542	Medium salt-tolerant
H121	0.52762	0.512355	0.530069	0.512414	Medium salt-tolerant
H134	0.524899	0.55732	0.527447	0.470687	Medium salt-tolerant
H106	0.518957	0.503341	0.521265	0.501235	Medium salt-tolerant
H165	0.517027	0.457503	0.519544	0.545917	Medium salt-tolerant
H128	0.515259	0.465459	0.517619	0.535962	Medium salt-tolerant
H101	0.510426	0.501571	0.51328	0.497599	Medium salt-tolerant
H147	0.502577	0.524261	0.505689	0.466945	Medium salt-tolerant
H113	0.501789	0.4765	0.504005	0.498322	Medium salt-tolerant
H72	0.495435	0.49349	0.498022	0.476376	Medium salt-tolerant
H144	0.493926	0.493386	0.49647	0.463714	Medium salt-tolerant
H178	0.492586	0.477051	0.495465	0.486058	Medium salt-tolerant
H133	0.488451	0.482688	0.490882	0.470288	Medium salt-tolerant
H44	0.486286	0.491007	0.488623	0.454371	Medium salt-tolerant
H82	0.474269	0.475969	0.476947	0.44583	Salt-sensitive
H175	0.473352	0.450816	0.476155	0.468675	Salt-sensitive
H156	0.472307	0.445027	0.474837	0.474111	Salt-sensitive
H36	0.470317	0.49902	0.47272	0.414267	Salt-sensitive
H148	0.469456	0.44655	0.472351	0.467738	Salt-sensitive
H158	0.466878	0.424529	0.469354	0.475603	Salt-sensitive
H119	0.463982	0.421313	0.466521	0.47444	Salt-sensitive
H136	0.462349	0.467803	0.464771	0.432944	Salt-sensitive
H162	0.460416	0.458508	0.463294	0.439524	Salt-sensitive
H108	0.457531	0.429747	0.459695	0.45587	Salt-sensitive
H112	0.456381	0.428222	0.458584	0.45586	Salt-sensitive
H114	0.456071	0.448752	0.458437	0.434736	Salt-sensitive
H193	0.454021	0.455251	0.455251	0.436327	Salt-sensitive
H47	0.449965	0.434226	0.452067	0.436609	Salt-sensitive
H79	0.449357	0.425469	0.451497	0.442033	Salt-sensitive
H80	0.448821	0.471192	0.451409	0.406661	Salt-sensitive
H40	0.442249	0.447235	0.4447	0.41423	Salt-sensitive
H6	0.441551	0.451124	0.443628	0.405713	Salt-sensitive
H196	0.441422	0.442524	0.442524	0.423082	Salt-sensitive
H181	0.434019	0.434971	0.434971	0.415336	Salt-sensitive
H42	0.428125	0.438379	0.430822	0.395406	Salt-sensitive
H160	0.424389	0.401604	0.427212	0.423498	Salt-sensitive
H55	0.424245	0.393036	0.426578	0.423696	Salt-sensitive
H172	0.42366	0.41264	0.426545	0.413125	Salt-sensitive
H62	0.421181	0.407699	0.4234	0.40551	Salt-sensitive
H15	0.420225	0.377814	0.422531	0.428984	Salt-sensitive
H24	0.42022	0.399965	0.42301	0.41615	Salt-sensitive
H161	0.414845	0.394507	0.417237	0.406625	Salt-sensitive
H75	0.41051	0.414047	0.412984	0.383528	Salt-sensitive
H170	0.408877	0.383388	0.411464	0.406541	Salt-sensitive
H67	0.408777	0.389131	0.411043	0.399376	Salt-sensitive
H159	0.400376	0.379254	0.4033	0.40024	Salt-sensitive
H21	0.398704	0.384617	0.401014	0.382585	Salt-sensitive
H102	0.39476	0.377073	0.397034	0.381031	Salt-sensitive
H32	0.394736	0.409516	0.397488	0.361155	Salt-sensitive
H135	0.392113	0.370142	0.394893	0.390063	Salt-sensitive
H3	0.388196	0.39525	0.390773	0.356605	Salt-sensitive
H74	0.384454	0.354798	0.386717	0.385115	Salt-sensitive
H140	0.381805	0.363683	0.384185	0.370945	Salt-sensitive
H177	0.381366	0.342122	0.384187	0.394941	Salt-sensitive
H51	0.380252	0.365551	0.382465	0.366273	Salt-sensitive
H107	0.377582	0.360948	0.380033	0.366603	Salt-sensitive
H138	0.374272	0.360449	0.376891	0.363395	Salt-sensitive
H88	0.373825	0.354407	0.37637	0.370453	Salt-sensitive
H96	0.369135	0.353027	0.371355	0.355861	Salt-sensitive
H122	0.366905	0.371096	0.369235	0.334376	Salt-sensitive
H64	0.365972	0.36746	0.368439	0.340773	Salt-sensitive
H30	0.365045	0.355779	0.367404	0.344742	Salt-sensitive
H137	0.362631	0.350136	0.365604	0.354071	Salt-sensitive
H20	0.35967	0.342637	0.361935	0.347544	Salt-sensitive
H152	0.352185	0.319511	0.354782	0.359366	Salt-sensitive
H190	0.348887	0.349645	0.349645	0.333275	Salt-sensitive
H9	0.341931	0.324924	0.344094	0.330427	Salt-sensitive
H126	0.340008	0.322093	0.342385	0.331253	Salt-sensitive
H191	0.338037	0.338778	0.338778	0.322277	Salt-sensitive
H93	0.336833	0.335274	0.339138	0.31286	Salt-sensitive
H111	0.336211	0.309927	0.338478	0.335232	Salt-sensitive
H97	0.330478	0.311789	0.332699	0.322117	Salt-sensitive
H189	0.329759	0.33054	0.33054	0.315196	Salt-sensitive
H84	0.329401	0.315703	0.331666	0.316	Salt-sensitive
H34	0.32908	0.314396	0.331299	0.316884	Salt-sensitive
H14	0.328761	0.306604	0.331048	0.323257	Salt-sensitive
H195	0.328298	0.328958	0.328958	0.312641	Salt-sensitive
H68	0.321934	0.308067	0.32418	0.309539	Salt-sensitive
H73	0.321615	0.306024	0.323868	0.309229	Salt-sensitive
H56	0.320751	0.31543	0.323158	0.302054	Salt-sensitive
H48	0.319653	0.294965	0.321892	0.31662	Salt-sensitive
H192	0.31194	0.312517	0.312517	0.296627	Highly salt-sensitive
H11	0.310387	0.288553	0.312596	0.305135	Highly salt-sensitive
H63	0.310162	0.290219	0.312439	0.303684	Highly salt-sensitive
H125	0.307937	0.301373	0.310278	0.290043	Highly salt-sensitive
H52	0.305697	0.294882	0.308067	0.294401	Highly salt-sensitive
H50	0.302423	0.282226	0.304586	0.295155	Highly salt-sensitive
H115	0.30083	0.274886	0.303029	0.300372	Highly salt-sensitive
H66	0.3003	0.284096	0.302573	0.289815	Highly salt-sensitive
H164	0.298804	0.276831	0.301315	0.298835	Highly salt-sensitive
H100	0.298776	0.290051	0.301027	0.282882	Highly salt-sensitive
H87	0.297266	0.274675	0.29948	0.292601	Highly salt-sensitive
H58	0.296141	0.28022	0.298317	0.28587	Highly salt-sensitive
H27	0.292404	0.270847	0.294718	0.289401	Highly salt-sensitive
H120	0.289187	0.282314	0.291486	0.269381	Highly salt-sensitive
H26	0.289173	0.277407	0.291371	0.272911	Highly salt-sensitive
H132	0.288193	0.269525	0.290616	0.283791	Highly salt-sensitive
H16	0.28631	0.275812	0.288427	0.269513	Highly salt-sensitive
H105	0.284521	0.274778	0.286932	0.272642	Highly salt-sensitive
H154	0.2811	0.263372	0.283416	0.274795	Highly salt-sensitive
H118	0.272117	0.257777	0.274388	0.262702	Highly salt-sensitive
H60	0.270342	0.253962	0.272489	0.260512	Highly salt-sensitive
H184	0.269741	0.269819	0.269819	0.253183	Highly salt-sensitive
H7	0.268635	0.251309	0.270717	0.26046	Highly salt-sensitive
H69	0.267657	0.255234	0.269802	0.254433	Highly salt-sensitive
H194	0.265462	0.265848	0.265848	0.251049	Highly salt-sensitive
H46	0.264163	0.252311	0.266266	0.250153	Highly salt-sensitive
H188	0.260724	0.260897	0.260897	0.24488	Highly salt-sensitive
H187	0.259678	0.259979	0.259979	0.244567	Highly salt-sensitive
H43	0.258449	0.249673	0.260793	0.245238	Highly salt-sensitive
H19	0.255939	0.230793	0.258123	0.255235	Highly salt-sensitive
H183	0.25573	0.256181	0.256181	0.24223	Highly salt-sensitive
H12	0.254476	0.237456	0.256569	0.245016	Highly salt-sensitive
H81	0.251677	0.239483	0.253948	0.241009	Highly salt-sensitive
H13	0.251213	0.235416	0.253316	0.240819	Highly salt-sensitive
H143	0.248015	0.224305	0.250297	0.248656	Highly salt-sensitive
H103	0.246185	0.229777	0.248392	0.239493	Highly salt-sensitive
H180	0.239594	0.239659	0.239659	0.223761	Highly salt-sensitive
H89	0.239433	0.219875	0.241599	0.235099	Highly salt-sensitive
H129	0.236365	0.229251	0.23864	0.220387	Highly salt-sensitive
H71	0.23557	0.233326	0.237896	0.21639	Highly salt-sensitive
H53	0.231128	0.231013	0.233211	0.206253	Highly salt-sensitive
H22	0.228881	0.214177	0.230963	0.218049	Highly salt-sensitive
H29	0.226036	0.210428	0.228176	0.218202	Highly salt-sensitive
H157	0.222244	0.216178	0.225098	0.216016	Highly salt-sensitive
H98	0.219917	0.199615	0.222048	0.216105	Highly salt-sensitive
H77	0.219082	0.185979	0.221168	0.227975	Highly salt-sensitive
H2	0.215503	0.217985	0.217604	0.188961	Highly salt-sensitive
H23	0.214866	0.18805	0.217094	0.218321	Highly salt-sensitive
H54	0.209898	0.211486	0.212339	0.191004	Highly salt-sensitive
H99	0.201521	0.179543	0.203722	0.202118	Highly salt-sensitive
H31	0.199169	0.190972	0.201266	0.184991	Highly salt-sensitive
H104	0.193627	0.189496	0.195842	0.176166	Highly salt-sensitive
H8	0.190793	0.186834	0.192907	0.172958	Highly salt-sensitive
H173	0.190687	0.155829	0.193273	0.206022	Highly salt-sensitive
H123	0.189132	0.166304	0.191261	0.189327	Highly salt-sensitive
H83	0.180288	0.173328	0.182414	0.164377	Highly salt-sensitive
H166	0.168969	0.160358	0.17141	0.159073	Highly salt-sensitive
H142	0.163849	0.149632	0.166349	0.161273	Highly salt-sensitive
H41	0.15475	0.160681	0.156951	0.129514	Highly salt-sensitive
H91	0.152055	0.176486	0.154625	0.113589	Highly salt-sensitive
H150	0.14357	0.10301	0.14599	0.166178	Highly salt-sensitive
H130	0.136032	0.0775706	0.138208	0.174378	Highly salt-sensitive
H95	0.123043	0.11703	0.125179	0.109215	Highly salt-sensitive
H85	0.122494	0.111222	0.1246	0.11369	Highly salt-sensitive
H65	0.113391	0.124226	0.115437	0.0810352	Highly salt-sensitive
H59	0.074809	0.0639088	0.0767828	0.0665792	Highly salt-sensitive
H57	0.0529995	0.0442245	0.05521	0.0470185	Highly salt-sensitive
