# Supplementary material for: Genome-wide association and differential expression analysis of salt tolerance in Gossypium hirsutum L at the germination stage
Source: BMC Plant Biol. 2019 Sep 11;19:394. doi: 10.1186/s12870-019-1989-2 (PMC6737726; doi:10.1186/s12870-019-1989-2)
Supplement: Supplementary file 7 — Table S5. Summary of SNPs, PIC, gene diversity, and LD decay in Yuan et al. (2018) [89]. (XLSX 11 kb) [file 12870_2019_1989_MOESM7_ESM.xlsx]

## Sheet: Table S5
Table S5 Summary of SNPs, PIC, gene diversity, and LD decay in Yuan et al. (2018)[89].
Linkage group		Chr length	#SNPs	SNP density (Kb/SNP)	Gene diversity	PIC	LD decay (Mb) Rsq = 0.1
Chr01	A01	99884.7	1880	53.13	0.368	0.293	1.90-2.00
Chr02	A02	83447.9	1018	81.972	0.339	0.272	0.45-0.55
Chr03	A03	100263	1380	72.654	0.35	0.28	0.40-0.50
Chr04	A04	62913.8	793	79.336	0.352	0.282	0.30-0.40
Chr05	A05	92047	2019	45.59	0.335	0.271	1.55-1.65
Chr06	A06	103170	2054	50.229	0.291	0.238	4.00-4.10
Chr07	A07	78251	1727	45.31	0.338	0.271	1.85-1.95
Chr08	A08	103626	3279	31.603	0.285	0.233	3.25-3.35
Chr09	A09	74999.9	1815	41.322	0.335	0.27	1.95-2.05
Chr10	A10	100867	1611	62.611	0.326	0.265	1.45-1.55
Chr11	A11	93316.2	1393	66.989	0.332	0.268	0.30-0.40
Chr12	A12	87484.9	1694	51.644	0.349	0.279	0.20-0.30
Chr13	A13	79961.1	2226	35.921	0.353	0.283	1.90-2.00
Chr14	D02	67284.6	1890	35.6	0.354	0.283	1.40-1.50
Chr15	D01	61456	1453	42.296	0.369	0.294	1.00-1.10
Chr16	D07	55312.6	2107	26.252	0.334	0.272	2.45-2.55
Chr17	D03	46690.7	982	47.546	0.274	0.227	5.50-5.60
Chr18	D13	60534.3	1216	49.781	0.316	0.258	1.45-1.55
Chr19	D05	61933.1	1202	51.525	0.341	0.274	0.10-0.20
Chr20	D10	63374.7	1310	48.378	0.338	0.272	0.50-0.60
Chr21	D11	66087.8	1095	60.354	0.339	0.273	0.25-0.35
Chr22	D04	51454.1	769	66.91	0.341	0.273	0.35-0.45
Chr23	D09	50995.4	1638	31.133	0.293	0.239	4.30-4.40
Chr24	D08	65894.1	1849	35.638	0.384	0.303	1.10-1.20
Chr25	D06	64294.6	2199	29.238	0.283	0.232	5.65-5.75
Chr26	D12	59109.8	1216	48.61	0.344	0.274	0.60-0.70
Total		1.93465e+06	41815	46.267	0.331	0.267	3.20-3.30
