# Supplementary material for: Genome-wide association and differential expression analysis of salt tolerance in Gossypium hirsutum L at the germination stage
Source: BMC Plant Biol. 2019 Sep 11;19:394. doi: 10.1186/s12870-019-1989-2 (PMC6737726; doi:10.1186/s12870-019-1989-2)
Supplement: Supplementary file 8 — Table S6. Annotation of genes located within candidate QTL regions. (XLSX 25 kb) [file 12870_2019_1989_MOESM8_ESM.xlsx]

## Sheet: Table S6
Table S6 Annotation of genes located within candidate QTL regions.
Gene ID	Gene Name	Annotation gene in Arabidopsis thaliana	Description	Start	End	Entry ID	GO in UniProtKB
Gh_A01G1558	ASK10	AT1G09840	Shaggy-related protein kinase kappa	92410497	92413873	Q39019	ATP binding	protein serine/threonine kinase activity
Gh_A01G1559	PUR2	AT1G09830	Phosphoribosylamine--glycine ligase, chloroplastic	92416991	92418957	P52420	de novo' IMP biosynthetic process	purine nucleobase biosynthetic process
Gh_A01G1560	At5g49920	AT5G49920	Octicosapeptide/Phox/Bem1p family protein	92419665	92421097	0
Gh_A01G1561	NA	NA	NA	92431909	92446328	0
Gh_A01G1562	COL16	AT1G25440	Zinc finger protein CONSTANS-LIKE 16	92459249	92460618	Q8RWD0	regulation of transcription, DNA-templated
Gh_A01G1563	CUT1	AT1G68530	3-ketoacyl-CoA synthase 6	92485781	92487513	Q9XF43	fatty acid biosynthetic process	response to cold	response to light stimulus	unidimensional cell growth	wax biosynthetic process
Gh_A01G1564	MYB108	AT1G68320	Transcription factor MYB108	92524980	92526050	Q9LK95	cell differentiation	gibberellic acid mediated signaling pathway	jasmonic acid mediated signaling pathway	red, far-red light phototransduction		regulation of transcription by RNA polymerase II	response to jasmonic acid	stamen development	stamen filament development	transcription, DNA-templated
Gh_A02G1097	At3g20980	AT3G20980	Gag-Pol-related retrotransposon family protein	56235808	56236194	F4IWC6
Gh_A02G1098	NA	NA	NA	56268692	56268889	0
Gh_A02G1099	WAK2	AT1G21270	Wall-associated receptor kinase 2	56279712	56280827	Q9LMP1	cell surface receptor signaling pathway	cellular water homeostasis	oligosaccharide metabolic process	response to salicylic acid	unidimensional cell growt
Gh_A02G1100	WAK2	AT1G21270	Wall-associated receptor kinase 2	56291271	56302620	Q9LMP1	cell surface receptor signaling pathway	cellular water homeostasis	oligosaccharide metabolic process	response to salicylic acid	unidimensional cell growt
Gh_A02G1101	At1g21390	AT1G21390	emb2170	56754323	56755451	0
Gh_A02G1102	PCMP-A5	AT3G02330	Pentatricopeptide repeat-containing protein At3g26540	56775699	56777801	Q9LRV2	RNA modification
Gh_A03G1729	SFH3	AT2G21540	Phosphatidylinositol/phosphatidylcholine transfer protein SFH3	98516223	98518806	Q10137
Gh_A03G1730	SFH8	AT2G21520	Phosphatidylinositol/phosphatidylcholine transfer protein SFH8	98519750	98524800	Q10137
Gh_A03G1731	BZIP53	AT1G75390	bZIP transcription factor 53	98539886	98540652	P24068	transcription, DNA-templated
Gh_A03G1732	AT2G16385	AT2G16385	NA	98553345	98554586	0	cell wall organization	ion homeostasis	iron ion homeostasis	multicellular organism development	regulation of root morphogenesis	response to acidic pH
Gh_A03G1733	AT4G39130	AT4G39130	Late embryogenesis abundant protein	98560251	98561841	P21298	response to stress	response to water
Gh_A03G1734	HISN7	AT4G39120	Bifunctional phosphatase IMPL2, chloroplastic	98563160	98565511	Q6NPM8	histidine biosynthetic process	inositol biosynthetic process	phosphatidylinositol phosphorylation
Gh_A03G1735	NA	NA	NA	98566665	98567177	0
Gh_A03G1736	At4g39110	AT4G39110	Probable receptor-like protein kinase At4g39110	98568794	98571298	Q9T020	regulation of pollen tube growth
Gh_A03G1737	SAE2	AT2G21470	SUMO-activating enzyme subunit 2	98572222	98577572	Q9SJT1	acid-amino acid ligase activity	ATP binding	metal ion binding	SUMO activating enzyme activity	transferase activity	embryo development ending in seed dormancy
Gh_A03G1738	BLH6	AT4G34610	BEL1-like homeodomain protein 6	98580723	98583156	O65685
Gh_A03G1739	RBM28	AT2G21440	RNA-binding protein 28	98598097	98601645	Q9NW13
Gh_A03G1740	BGAL3	AT4G36360	Beta-galactosidase 3	98607167	98610697	Q9SCV9	carbohydrate metabolic process
Gh_A03G1741	Bahcc1	AT4G39100	BAH and coiled-coil domain-containing protein 1	98615606	98617305	Q3UHR0	chromatin silencing	heterochromatin assembly
Gh_A07G0621	TPRA1	AT3G05010	Transmembrane protein adipocyte-associated 1 homolog	8660093	8663006	Q5ZII3
Gh_A07G0622	CLPB1	AT1G74310	Chaperone protein ClpB1	8671148	8674166	P42730	positive regulation of translation	protein metabolic process	protein unfolding	response to heat	response to high light intensity	response to hydrogen peroxide
Gh_A07G0623	HSP18.2	AT1G53540	18.2 kDa class I heat shock protein	8676365	8676841	P27880
Gh_A07G0624	DGK1	AT5G07920	Diacylglycerol kinase 1	8697805	8702881	Q39017	defense response	intracellular signal transduction	protein kinase C-activating G-protein coupled receptor signaling pathway
Gh_A07G0625	UGD5	AT5G15490	UDP-glucose 6-dehydrogenase 5	8725297	8726739	Q2QS13	glycosaminoglycan biosynthetic process	UDP-glucuronate biosynthetic process
Gh_A07G0727	NA	NA	NA	11297629	11298597	0
Gh_A07G0728	rnhA	AT3G01410	Ribonuclease HI	11305494	11305964	Q9HSF6
Gh_A07G0729	RALFL27	AT3G29780	Protein RALF-like 27	11312569	11312904	Q9LH43	calcium mediated signaling	cell-cell signaling
Gh_A07G0730	NA	NA	NA	11314633	11314992	0
Gh_A07G0731	NA	NA	NA	11317498	11317881	0
Gh_A07G0732	NA	NA	NA	11319002	11319385	0
Gh_A07G0733	NA	NA	NA	11368035	11368343	0
Gh_A07G0734	NA	NA	NA	11373853	11375038	0
Gh_A07G0735	NA	NA	NA	11482493	11482855	0
Gh_A07G0736	NA	NA	NA	11485785	11486123	0
Gh_A07G0737	NA	NA	NA	11487452	11488213	0
Gh_A07G0738	NA	NA	NA	11492004	11492255	0
Gh_A12G0867	SPL8	AT1G02065	Squamosa promoter-binding-like protein 8	57764953	57766679	Q8GXL3	anther development	cell differentiation	megasporogenesis	microsporogenesis	regulation of transcription, DNA-templated	transcription, DNA-templated
Gh_A12G0868	NA	AT5G43330	Malate dehydrogenase, cytoplasmic	57778473	57780379	Q08062	carbohydrate metabolic process	malate metabolic process	tricarboxylic acid cycle
Gh_A12G0869	CCD7	AT2G44990	Carotenoid cleavage dioxygenase 7, chloroplastic	57781907	57784896	Q7XJM2	carotene catabolic process	secondary shoot formation	strigolactone biosynthetic process
Gh_A12G0870	ERF034	AT2G44940	Ethylene-responsive transcription factor ERF034	57844956	57845690	Q8LBQ7
Gh_A12G0871	HAT3	AT3G60390	Homeobox-leucine zipper protein HAT3	57948598	57950881	P46602
Gh_A12G0872	ARPC5A	AT4G01710	Actin-related protein 2/3 complex subunit 5A	57959101	57960408	Q9M117	actin cytoskeleton organization	actin filament organization	actin filament polymerization	Arp2/3 complex-mediated actin nucleation	multidimensional cell growth	trichome morphogenesis
Gh_A12G0873	FBX5	AT2G44900	Protein ARABIDILLO 1	57967070	57970439	O22161		lateral root development
Gh_A12G0874	ppt-1	AT3G60340	Palmitoyl-protein thioesterase 1	57970795	57973777	Q20390	cellular protein catabolic process	mitochondrion organization	oviposition	post-embryonic development	protein depalmitoylation	receptor-mediated endocytosis
Gh_A12G0875	ERF13	AT2G44840	Ethylene-responsive transcription factor 13	58033868	58034437	Q8L9K1	defense response	ethylene-activated signaling pathway	response to chitin	transcription, DNA-t
Gh_A12G0876	ERF13	AT2G44840	Ethylene-responsive transcription factor 13	58040364	58040945	Q8L9K1	defense response	ethylene-activated signaling pathway	response to chitin	transcription, DNA-t
Gh_A12G0877	ERF2	AT2G44840	Ethylene-responsive transcription factor 2	58044271	58044900	Q40479	defense response	ethylene-activated signaling pathway	response to chitin	transcription, DNA-t
Gh_A12G0880	DAD1	AT2G44810	Phospholipase A(1) DAD1, chloroplastic	58117342	58118631	Q948R1	lipid catabolic process
Gh_A12G0881	DAD1	AT2G44810	Phospholipase A(1) DAD1, chloroplastic	58195857	58197134	Q948R1	lipid catabolic process
Gh_A12G0882	RNF25	AT3G60300	E3 ubiquitin-protein ligase RNF25	58227310	58229664	Q5E9N3
Gh_D07G0237	AT2G25735	AT2G25735	Expressed protein	2559425	2559730	0
Gh_D07G0238	PCMP-H86	AT2G27610	Putative pentatricopeptide repeat-containing protein At3g15130	2561324	2563402	P0C898	RNA modification
Gh_D07G0239	F4D11.120	AT4G32680	Uncharacterized protein At4g32680	2564438	2565640	0
Gh_D07G0240	KAT3	AT4G32650	Potassium channel KAT3	2566668	2573883	P92960	potassium ion transmembrane transport	regulation of ion transmembrane transport	regulation of membrane potential	response to nematode
Gh_D07G0241	At5g25570	AT5G25570	At5g25570	2574170	2575364	0
Gh_D07G0242	PROC	AT5G14800	Pyrroline-5-carboxylate reductase	2578928	2585863	Q04708	pyrroline-5-carboxylate reductase activity	proline biosynthetic process
Gh_D07G0243	DDB_G0268948	AT2G41380	Putative methyltransferase DDB_G0268948	2601800	2602658	Q55EX9
Gh_D07G0244	EDR2L	AT5G35180	Protein ENHANCED DISEASE RESISTANCE 2-like	2606946	2620121	0	defense response
Gh_D07G0245	RPL39C	AT4G31985	60S ribosomal protein L39-3	2621885	2622354	Q5SMI4
Gh_D07G0246	CHIA	AT4G19810	Acidic mammalian chitinase	2626872	2628453	Q95M17	apoptotic process	chitin catabolic process	immune system process	polysaccharide catabolic	positive regulation of chemokine secretion	production of molecular mediator involved in inflammatory response
Gh_D07G0247	At1g11330	AT1G11300	G-type lectin S-receptor-like serine/threonine-protein kinase At1g11330	2631991	2635017	Q9SXB8	protein phosphorylation	recognition of pollen
Gh_D07G0248	CHIT1	AT4G19810	Chitotriosidase-1	2653302	2653943	Q13231	chitin catabolic process	immune response	neutrophil degranulation	polysaccharide catabolic process	polysaccharide digestion	response to bacterium
Gh_D07G0249	CHIT1	AT4G19810	Chitotriosidase-1	2656667	2657767	Q13231	chitin catabolic process	immune response	neutrophil degranulation	polysaccharide catabolic process	polysaccharide digestion	response to bacterium
Gh_D07G0250	abhd17c	AT4G31020	Alpha/beta hydrolase domain-containing protein 17C	2669396	2670892	Q7ZVZ7
Gh_D07G0251	ARR12	AT2G25180	Two-component response regulator ARR12	2686542	2689233	P62598	cellular response to cytokinin stimulus	cytokinin- activated signaling pathway	maintenance of shoot apical meristem identity	primary root development	regulation of anthocyanin metabolic process	regulation of chlorophyll biosynthetic process	regulation of root meristem growth	regulation of seed growth	response to cytokinin	response to water deprivation	root development	shoot system development	transcription, DNA-templated
Gh_D07G0252	NKS1	AT4G30996	Ubiquitin-associated protein (DUF1068)	2690724	2692172	0	hyperosmotic salinity response	vacuolar sequestering of sodium ion
Gh_D07G0253	Prcp	AT2G24280	Lysosomal Pro-X carboxypeptidase	2693891	2696568	Q7TMR0
Gh_D07G0254	MOT1	AT2G25680	Molybdate transporter 1	2697200	2698585	Q9SL95	molybdate ion transmembrane transporter activity	molybdate ion transport
Gh_D07G0255	MOT1	AT2G25680	Molybdate transporter 1	2709543	2710889	Q9SL95	molybdate ion transmembrane transporter activity	molybdate ion transport
Gh_D07G0256	TIL	AT5G58070	Temperature-induced lipocalin-1	2716076	2716699	Q5URA7	cellular chloride ion homeostasis	cellular sodium ion homeostasis	heat acclimation	hyperosmotic salinity response	lipid metabolic process	positive regulation of response to oxidative stress	response to cold	response to cytokinin	response to freezing	response to heat	response to high light intensity	response to light stimulus	response to paraquat	response to water deprivation	seed maturation
Gh_D07G0257	YKT61	AT5G58060	VAMP-like protein YKT61	2719931	2723351	Q9ZRD6	exocytosis	protein transport	vesicle fusion
Gh_D07G0258	At4g30993	AT4G30993	Calcineurin-like metallo-phosphoesterase superfamily protein	2725210	2728008	0
Gh_D07G0259	FIPS5	AT5G58040	FIP1[V]-like protein	2728814	2737047	Q5U317
Gh_D07G0260	NA	NA	NA	2740123	2742108	0
Gh_D07G0261	CAF1-7	AT2G32070	Probable CCR4-associated factor 1 homolog 7	2742439	2743251	Q9SKZ2	exonucleolytic nuclear-transcribed mRNA catabolic process involved in deadenylation-dependent decay	negative regulation of translation	regulation of transcription, DNA-templated	transcription, DNA-templated
Gh_D07G0262	RTFDC1	AT5G58020	Protein RTF2 homolog	2744875	2745972	A5GFW7	mitotic DNA replication termination	site-specific DNA replication termination at RTS1 barrier
Gh_D07G0263	GAPN	AT2G24270	NADP-dependent glyceraldehyde-3-phosphate dehydrogenase	2751699	2754071	P93338	glyceraldehyde-3-phosphate dehydrogenase (NADP+) (non-phosphorylating) activity
Gh_D07G0498	HSD6	AT5G50770	11-beta-hydroxysteroid dehydrogenase-like 6	5521057	5524651	Q9LUE4	oxidoreductase activity	steroid biosynthetic process
Gh_D07G0499	HSD6	AT5G50700	11-beta-hydroxysteroid dehydrogenase-like 6	5533065	5539411	Q9LUE4	oxidoreductase activity	steroid biosynthetic process
Gh_D07G0500	HVA22E	AT5G50720	HVA22-like protein e	5542398	5543372	Q9FED2	hyperosmotic salinity response	response to abscisic acid	response to cold	response to water deprivation
Gh_D10G0638	NUP35	AT3G16310	Nuclear pore complex protein NUP35	6891846	6893748	Q6P6X9	mRNA transport	NLS-bearing protein import into nucleus	nuclear pore organization	regulation of transcription, DNA-templated
Gh_D10G0639	MES12	AT4G09900	Putative methylesterase 12, chloroplastic	6913559	6915856	Q940H7	hydrolase activity
Gh_D10G0640	ELAC2	AT3G16260	Zinc phosphodiesterase ELAC protein 2	6918223	6923772	Q9BQ52	mitochondrial tRNA 3'-trailer cleavage, endonucleolytic	mitochondrial tRNA processing	tRNA 3'-end processing
Gh_D10G0641	PNSB3	AT3G16250	Photosynthetic NDH subunit of subcomplex B 3, chloroplastic	6945833	6946959	0	photosynthetic electron transport in photosystem I
Gh_D10G0642	At3g16200	AT3G16200	DNA-directed RNA polymerase subunit beta	6948519	6951202	0
Gh_D10G0643	IAA27	AT4G29080	Auxin-responsive protein IAA27	6952188	6953394	Q9ZSY8	auxin- activated signaling pathway	response to auxin	transcription, DNA-templated
Gh_D10G0644	At3g46870	AT3G27750	Pentatricopeptide repeat-containing protein At3g46870	6954980	6955663	Q9STF9	endonuclease activity	RNA binding	sequence-specific mRNA binding	single-stranded RNA binding	zinc ion binding	RNA modification
Gh_D10G0647	ACOT13	AT3G16175	Acyl-coenzyme A thioesterase 13	6996384	7000715	Q5R833	hydrolase activity
Gh_D10G0648	NA	NA	NA	7021595	7022415	0
Gh_D08G0928	GDU2	AT5G57685	Protein GLUTAMINE DUMPER 2	19888363	19888818	Q9SW07	amino acid transport	regulation of amino acid export
Gh_D08G0929	GDU3	AT5G57685	Protein GLUTAMINE DUMPER 3	19890831	19891778	Q9FHH5	amino acid transport	modulation by virus of host morphology or physiology	regulation of amino acid export	response to virus	secretion by cell
