# Supplementary material for: Genome-wide association and differential expression analysis of salt tolerance in Gossypium hirsutum L at the germination stage
Source: BMC Plant Biol. 2019 Sep 11;19:394. doi: 10.1186/s12870-019-1989-2 (PMC6737726; doi:10.1186/s12870-019-1989-2)
Supplement: Supplementary file 9 — Table S7. Summary of sequencing data quality. (XLSX 11 kb) [file 12870_2019_1989_MOESM9_ESM.xlsx]

## Sheet: Table S7
Table S7 Candidate genes near significant SNPs.
Sig. Gene ID	Gene Name	Start	End	Strand	Sig.SNP	Position	Distance*		Sig.SNP	Position	Distance*
Gh_A01G1563	CUT1	92485781	92487513	-	TM3300	92501634	+14121	5'
Gh_A01G1564	MYB108	92524980	92526050	+	TM3300	92501634	-23346	5'
Gh_A02G1100	WAK2	56291271	56302620	-	TM4974	56676599	+373979	5'
Gh_A02G1101	At1g21390	56754323	56755451	+	TM4974	56676599	-77724	5'
Gh_A03G1730	SFH8	98519750	98524800	-	TM8361	98536836	+12036	5'
Gh_A03G1731	BZIP53	98539886	98540652	+	TM8361	98536836	-3050	5'
Gh_A07G0622	CLPB1	8671148	8674166	-	TM18816	8674003		CDS
Gh_A07G0625	UGD5	8725297	8726739	+	TM19026	11292696	+2565957	3'
Gh_A07G0727	NA	11297629	11298597	+	TM19026	11292696	-4933	5'
Gh_A07G0729	RALFL27	11312569	11312904	-	TM19028	11312723		CDS
Gh_A07G0732	NA	11319002	11319385	-	TM19030	11334462	+15077	5'	TM19035	11356480	+37095	5'
Gh_A07G0733	NA	11368035	11368343	+	TM19030	11334462	-33573	5'	TM19035	11356480	-11555	5'
Gh_A12G0874	ppt-1	57970795	57973777	-	TM41811	57971233		CDS
Gh_A12G0877	ERF2	58044271	58044900	+	TM41814	58100057	+55157	3'
Gh_A12G0880	DAD1	58117342	58118631	-	TM41814	58100057	-17285	3'
Gh_D07G0251	ARR12	2686542	2689233	+	TM63245	2688021		CDS
Gh_D07G0500	HVA22E	5542398	5543372	-	TM63387	5545380	+2008	5'
Gh_D10G0640	ELAC2	6918223	6923772	-	TM73567	6921040		CDS
Gh_D10G0644	At3g46870	6954980	6955663	+	TM73573	6959800	+4137	3'
Gh_D10G0647	ACOT13	6996384	7000715	-	TM73573	6959800	-36584	3'	TM73579	6996881		CDS
Gh_D08G0928	GDU2	19888363	19888818	-	TM67763	16771670	-3116693	3'	TM68258	19887759	-604	3'
*: + indicates the gene was in front of the nearby SNP and - indicates the gene was after the nearby SNP
