# Supplementary material for: Genome-wide association and differential expression analysis of salt tolerance in Gossypium hirsutum L at the germination stage
Source: BMC Plant Biol. 2019 Sep 11;19:394. doi: 10.1186/s12870-019-1989-2 (PMC6737726; doi:10.1186/s12870-019-1989-2)
Supplement: Supplementary file 10 — Figure S3. Validation of the 20 random genes in transcriptome sequencing with qRT-PCR. (XLSX 11 kb) [file 12870_2019_1989_MOESM10_ESM.xlsx]

## Sheet: Table S8
Table S8 Summary of sequencing data quality.
Sample name	H3_1	H3_2	S3_1	S3_2	H24_1	H24_2	S24_1	S24_2	H72_1	H72_2	S72_1	S72_2
Raw reads	50506344	45916898	46643694	52555336	46820948	49434948	45110706	44548274	43579904	55788976	45329382	40595840
Clean reads	49563254	44923006	45771062	51364354	45681508	48449546	44255190	43725426	42658540	54714422	44353032	39707548
Error rate(%)	0.01	0.01	0.01	0.01	0.01	0.01	0.01	0.01	0.01	0.01	0.01	0.01
Q20(%)	97.71	97.92	97.89	98.02	97.79	97.66	97.7	98.06	97.98	97.87	97.92	97.84
Q30(%)	94.62	95.05	95	95.28	94.82	94.58	94.62	95.46	95.18	94.92	95.01	94.86
GC content(%)	44.05	43.84	43.86	44.04	43.51	44.11	43.72	43.49	43.68	43.75	43.81	43.83
Total mapped	44,447,028 (89.68%)	40,375,383 (89.88%)	41,145,530 (89.89%)	46,263,818 (90.07%)	40,674,738 (89.04%)	43,012,325 (88.78%)	39,429,147 (89.09%)	38,674,641 (88.45%)	38,177,945 (89.5%)	48,794,029 (89.18%)	39,571,888 (89.22%)	35,314,795 (88.94%)
Multiple mapped	4,071,198 (8.21%)	3,680,915 (8.19%)	3,689,245 (8.06%)	3,883,446 (7.56%)	3,359,310 (7.35%)	3,978,528 (8.21%)	3,443,851 (7.78%)	3,066,538 (7.01%)	3,232,059 (7.58%)	4,591,772 (8.39%)	3,112,720 (7.02%)	3,029,773 (7.63%)
Uniquely mapped	40,375,830 (81.46%)	36,694,468 (81.68%)	37,456,285 (81.83%)	42,380,372 (82.51%)	37,315,428 (81.69%)	39,033,797 (80.57%)	35,985,296 (81.31%)	35,608,103 (81.44%)	34,945,886 (81.92%)	44,202,257 (80.79%)	36,459,168 (82.2%)	32,285,022 (81.31%)
Reads map to '+'	20,176,509 (40.71%)	18,339,850 (40.83%)	18,719,641 (40.9%)	21,183,528 (41.24%)	18,655,944 (40.84%)	19,511,718 (40.27%)	17,991,693 (40.65%)	17,803,309 (40.72%)	17,471,791 (40.96%)	22,095,240 (40.38%)	18,233,760 (41.11%)	16,146,774 (40.66%)
Reads map to '-'	20,199,321 (40.75%)	18,354,618 (40.86%)	18,736,644 (40.94%)	21,196,844 (41.27%)	18,659,484 (40.85%)	19,522,079 (40.29%)	17,993,603 (40.66%)	17,804,794 (40.72%)	17,474,095 (40.96%)	22,107,017 (40.4%)	18,225,408 (41.09%)	16,138,248 (40.64%)
Non-splice reads	25,603,774 (51.66%)	23,512,608 (52.34%)	23,027,794 (50.31%)	26,435,057 (51.47%)	24,545,735 (53.73%)	24,532,142 (50.63%)	22,380,122 (50.57%)	23,026,305 (52.66%)	21,906,262 (51.35%)	27,395,470 (50.07%)	23,335,452 (52.61%)	19,965,001 (50.28%)
Splice reads	14,772,056 (29.8%)	13,181,860 (29.34%)	14,428,491 (31.52%)	15,945,315 (31.04%)	12,769,693 (27.95%)	14,501,655 (29.93%)	13,605,174 (30.74%)	12,581,798 (28.77%)	13,039,624 (30.57%)	16,806,787 (30.72%)	13,123,716 (29.59%)	12,320,021 (31.03%)
