# Supplementary material for: Genome-wide association and differential expression analysis of salt tolerance in Gossypium hirsutum L at the germination stage
Source: BMC Plant Biol. 2019 Sep 11;19:394. doi: 10.1186/s12870-019-1989-2 (PMC6737726; doi:10.1186/s12870-019-1989-2)
Supplement: Supplementary file 12 — Table S9. Information for 196 upland cotton accessions [89]. (XLSX 23 kb) [file 12870_2019_1989_MOESM12_ESM.xlsx]

## Sheet: Table S9
Table S9 Information for 196 upland cotton accessions [89].
Number name	Germplasm name	Origin source	Region	Main areas	Q value	Q value	Structure Subgroup	Phylogeny tree subgroup
H1	Han 682	Handan Academy of Agricultural Sciences	YRR	Hebei	0.2146	0.7854	Sub 2	Physub 2
H2	Jifeng 106	Hebei Academy of Agricultural and Forestry Sciences	YRR	Hebei	0.017	0.983	Sub 2	Physub 2
H3	Jimian 958	BioTechnology Research Institute, Chinese Academy of Agricultural Sciences	YRR	Hebei	0.236	0.764	Sub 2	Physub 2
H4	Luchuang 117	Shandong Ainong Seed Co., LTD	YRR	Shandong	0.1618	0.8382	Sub 2	Physub 2
H5	K836	Shandong Cotton Research Center; Shandong Nongxing Seed Co., LTD	YRR	Shandong	0.2544	0.7456	Sub 2	Physub 2
H6	Lumianyan 32	Shandong Cotton Research Center	YRR	Shandong	0.2046	0.7954	Sub 2	Physub 2
H7	K638	Shandong Cotton Research Center	YRR	Shandong	0.3042	0.6958	Sub 2	Physub 2
H8	FR206	Shandong Shengfeng Seed Technology Co., LTD	YRR	Shandong	0.235	0.765	Sub 2	Physub 2
H9	Lu6269	Shandong Cotton Research Center; Shandong Xinqiu Seed Technology Co., LTD	YRR	Shandong	0.2472	0.7528	Sub 2	Physub 2
H10	Lumianyan 28	Shandong Cotton Research Center; BioTechnology Research Institute, Chinese Academy of Agricultural Sciences	YRR	Shandong	0.2334	0.7666	Sub 2	Physub 2
H11	Yinxingmian 4	Shandong Yinxing Seed Co., LTD.; Wuhan CMP Super Seeds Co., LTD	YRR	Shandong	0.003	0.997	Sub 2	Physub 2
H12	Chuanglu 1	Jiyang Luyou Cotton Research Institute; Chuangshiji Seed Co., LTD	YRR	Shandong	0.004	0.996	Sub 2	Physub 2
H13	Lumianyan 37	Shandong Cotton Research Center	YRR	Shandong	0.212	0.788	Sub 2	Physub 2
H14	Shannong 36	Shandong Shengfeng Seed Technology Co., LTD	YRR	Shandong	0.0564	0.9436	Sub 2	Physub 2
H15	Delinong 5	Dezhou Denong Seed Co., LTD	YRR	Shandong	0.3492	0.6508	Sub 2	Physub 2
H16	Lumianyan 36	Shandong Cotton Research Center	YRR	Shandong	0.5338	0.4662	Sub 1	Physub 1
H17	4133Bt	Institute of Cotton Research of Chinese Academy of Agricultural Sciences	YRR	Henan	0.4634	0.5366	Sub 2	Physub 2
H18	Jimian 169	Cotton Research Institute, Hebei Academy of Agricultural and Forestry Sciences	YRR	Hebei	0.4968	0.5032	Sub 2	Physub 2
H19	Xinqiu 1	Shandong Jinqiu Seed Co., LTD.; BioTechnology Research Institute, Chinese Academy of Agricultural Sciences	YRR	Shandong	0.2772	0.7228	Sub 2	Physub 2
H20	Zhongmiansuo 58	Institute of Cotton Research of Chinese Academy of Agricultural Sciences; BioTechnology Research Institute, Chinese Academy of Agricultural Sciences	YRR	Henan	0.4266	0.5734	Sub 2	Physub 2
H21	Zhongmiansuo 64	Institute of Cotton Research of Chinese Academy of Agricultural Sciences; BioTechnology Research Institute, Chinese Academy of Agricultural Sciences	YRR	Henan	0.208	0.792	Sub 2	Physub 2
H22	Jimian 44	Cotton Research Institute, Shanxi Academy of Agricultural Sciences	YRR	Shanxi	0.668	0.332	Sub 1	Physub 1
H23	Xinmian33B	Chinese Crop Germplasm Resources Information System	NA	USA	0.1104	0.8896	Sub 2	Physub 2
H24	Zhongmiansuo 69	Institute of Cotton Research of Chinese Academy of Agricultural Sciences	YRR	Henan	0.7596	0.2404	Sub 1	Physub 1
H25	Baimian 1	Henan Institute of Science and technology	YRR	Henan	0.3458	0.6542	Sub 2	Physub 2
H26	Lumianyan 21	Shandong Cotton Research Center	YRR	Shandong	0.55	0.45	Sub 1	Physub 1
H27	Lumianyan 22	Shandong Cotton Research Center	YRR	Shandong	0.1776	0.8224	Sub 2	Physub 2
H28	Zhongmiansuo 41	Institute of Cotton Research of Chinese Academy of Agricultural Sciences	YRR	Henan	0.7714	0.2286	Sub 1	Physub 1
H29	Zhongmiansuo79	Institute of Cotton Research of Chinese Academy of Agricultural Sciences	YRR	Henan	0.8792	0.1208	Sub 1	Physub 1
H30	Zhong 5	Institute of Cotton Research of Chinese Academy of Agricultural Sciences	YRR	Henan	0.5902	0.4098	Sub 1	Physub 1
H31	Mianzhong 8891	Institute of Plant Protection, Shanxi Academy of Agricultural Sciences	YtRR	Jiangxi	0.7228	0.2772	Sub 1	Physub 2
H32	Ekangmian 9	Jingzhou Academy of Agricultural Sciences	YRR	Hubei	0.8602	0.1398	Sub 1	Physub 1
H33	Xinluzao 42	Cotton Research Institute, Xinjiang Nongken Academy of Sciences; Xinjiang Huiyuan Agricultural Science and Technology Development Co., LTD	NIR	Xinjiang	0.8422	0.1578	Sub 1	Physub 1
H34	Xinluzao 47	Agricultural Scientific Research Institute of Xinjiang Production and Construction 7th Agricultural Division	NIR	Xinjiang	0.7946	0.2054	Sub 1	Physub 1
H35	Xinluzao 12	Agricultural Scientific Research Institute of Xinjiang Production and Construction 5th Agricultural Division	NIR	Xinjiang	0.7798	0.2202	Sub 1	Physub 1
H36	Xinluzao 24	Xinjiang Kangdi Agricultural Science and Technology Development Co., LTD	NIR	Xinjiang	0.7906	0.2094	Sub 1	Physub 1
H37	Xinluzao 36	Xinjiang Shihezi Cotton Research Institute	NIR	Xinjiang	0.736	0.264	Sub 1	Physub 1
H38	Xinluzao 13	Agricultural Scientific Research Institute of Xinjiang Production and Construction 7th Agricultural Division	NIR	Xinjiang	0.3906	0.6094	Sub 2	Physub 2
H39	Xinluzao 9	Agricultural Scientific Research Institute of Xinjiang Production and Construction 7th Agricultural Division	NIR	Xinjiang	0.8458	0.1542	Sub 1	Physub 1
H40	Xinluzao 8	Xinjiang Shihezi Cotton Research Institute	NIR	Xinjiang	0.7548	0.2452	Sub 1	Physub 2
H41	Sumian 12	Jiangsu Taicang Seed Stock Station of Cotton	YtRR	Jiangsu	0.9228	0.0772	Sub 1	Physub 1
H42	Zhong 507145	Chinese Crop Germplasm Resources Information System	YRR	Henan	0.6548	0.3452	Sub 1	Physub 1
H43	838	Chinese Crop Germplasm Resources Information System	YRR	Henan	0.5442	0.4558	Sub 1	Physub 1
H44	Shan 9353	Chinese Crop Germplasm Resources Information System	NSEMR	Shaanxi	0.8342	0.1658	Sub 1	Physub 1
H45	Jinongda 94-7	Hebei Agricultural University	YRR	Hebei	0.9914	0.0086	Sub 1	Physub 1
H46	Luwu 401	Chinese Crop Germplasm Resources Information System	YRR	Shandong	0.8048	0.1952	Sub 1	Physub 1
H47	Luwu 12	Chinese Crop Germplasm Resources Information System	YRR	Shandong	0.9874	0.0126	Sub 1	Physub 1
H48	611bo	Chinese Crop Germplasm Resources Information System	SU	the Soviet Union	0.9706	0.0294	Sub 1	Physub 1
H49	Dezimian 45-920	Chinese Crop Germplasm Resources Information System	NA	USA	0.8882	0.1118	Sub 1	Physub 1
H50	Jimian 1	Xingtai Academy of Agricultural Science	YRR	Hebei	0.8108	0.1892	Sub 1	Physub 2
H51	Fushe 1	Chinese Crop Germplasm Resources Information System	YRR	Hubei	0.7366	0.2634	Sub 1	Physub 1
H52	Hengshui 70-303	Chinese Crop Germplasm Resources Information System	YRR	Hebei	0.7124	0.2876	Sub 1	Physub 1
H53	Dengxianchangrong	Chinese Crop Germplasm Resources Information System	YRR	Henan	0.8576	0.1424	Sub 1	Physub 1
H54	Yumian 21	Institute of Cash Crops, Henan Academy of Agricultural Sciences	YRR	Henan	0.7402	0.2598	Sub 1	Physub 1
H55	Yumian 9	Institute of Cash Crops, Henan Academy of Agricultural Sciences	YRR	Henan	0.64	0.36	Sub 1	Physub 2
H56	Yumian 5	Xinxiang Academy of Agricultural Sciences	YRR	Henan	0.8316	0.1684	Sub 1	Physub 1
H57	Local cotton-2	Chinese Crop Germplasm Resources Information System	YRR	Henan	0.785	0.215	Sub 1	Physub 1
H58	10008	Chinese Crop Germplasm Resources Information System	YRR	Henan	0.9516	0.0484	Sub 1	Physub 1
H59	Gmex	Chinese Crop Germplasm Resources Information System	SCR	Hainan	0.7048	0.2952	Sub 1	Physub 1
H60	Local cotton-1	Chinese Crop Germplasm Resources Information System	YRR	Henan	0.9798	0.0202	Sub 1	Physub 1
H61	CF43/2	Chinese Crop Germplasm Resources Information System	AS	Turkey	0.8968	0.1032	Sub 1	Physub 1
H62	644 Camboida	Chinese Crop Germplasm Resources Information System	AS	Cambodia	0.9698	0.0302	Sub 1	Physub 1
H63	Zanbiya 5	Chinese Crop Germplasm Resources Information System	AF	Zambia	0.99	0.01	Sub 1	Physub 1
H64	Yunan 24	Chinese Crop Germplasm Resources Information System	AS	Vietnam	0.8792	0.1208	Sub 1	Physub 1
H65	Zhong 129	Institute of Cotton Research of Chinese Academy of Agricultural Sciences	YRR	Henan	0.6008	0.3992	Sub 1	Physub 1
H66	Ji 589	Kuigong Xie (Xiezhuang, Anling, Wuqiao County, Hebei)	YRR	Hebei	0.8684	0.1316	Sub 1	Physub 1
H67	Jifeng 908	Hebei Academy of Agricultural and Forestry Sciences	YRR	Hebei	0.9734	0.0266	Sub 1	Physub 1
H68	Liao 08	Chinese Crop Germplasm Resources Information System	NSEMR	Liaoning	0.5264	0.4736	Sub 1	Physub 2
H69	Shandongdaling	Chinese Crop Germplasm Resources Information System	YRR	Shandong	0.7826	0.2174	Sub 1	Physub 1
H70	Shanda 8	Chinese Crop Germplasm Resources Information System	YRR	Shandong	0.768	0.232	Sub 1	Physub 1
H71	Shanda 7	Chinese Crop Germplasm Resources Information System	YRR	Shandong	0.79	0.21	Sub 1	Physub 1
H72	Jinke 2	Xinxiang Jinke Cotton Research Institute	YRR	Henan	0.3108	0.6892	Sub 2	Physub 2
H73	Kaimian 1	Chinese Crop Germplasm Resources Information System	YtRR	Sichuan	0.4684	0.5316	Sub 2	Physub 1
H74	Yin 99	Beijing Yinyueliang Seed Technology Co., LTD	YRR	Henan	0.0214	0.9786	Sub 2	Physub 2
H75	Shan 2365	College of Agronomy, Northwest A&F University	NSEMR	Shaanxi	0.8432	0.1568	Sub 1	Physub 1
H76	Jing 4299	Jingzhou Academy of Agricultural Sciences	YRR	Hubei	0.8076	0.1924	Sub 1	Physub 1
H77	Jing N3	Institute of Cash Crops, Hubei Academy of Agricultural Sciences	YRR	Hubei	0.6906	0.3094	Sub 1	Physub 1
H78	Jing N2	Institute of Cash Crops, Hubei Academy of Agricultural Sciences	YRR	Hubei	0.233	0.767	Sub 2	Physub 2
H79	Han 5158	Handan Academy of Agricultural Sciences	YRR	Hebei	0.2202	0.7798	Sub 2	Physub 2
H80	Han 305	Handan Academy of Agricultural Sciences	YRR	Hebei	0.1728	0.8272	Sub 2	Physub 2
H81	Han 103	Handan Academy of Agricultural Sciences	YRR	Hebei	0.4842	0.5158	Sub 2	Physub 2
H82	Hanmian 102	Handan Academy of Agricultural Sciences; Yinfeng Seed Co., LTD, Fugou County, Henan	YRR	Hebei	0.6252	0.3748	Sub 1	Physub 1
H83	Zhong 010x-10-1	Institute of Cotton Research of Chinese Academy of Agricultural Sciences	YRR	Henan	0.7782	0.2218	Sub 1	Physub 1
H84	Zhong 80	Institute of Cotton Research of Chinese Academy of Agricultural Sciences	YRR	Henan	0.3886	0.6114	Sub 2	Physub 2
H85	Dianzhong 7	Institute of Cotton Research of Chinese Academy of Agricultural Sciences	SCR	Yunnan	0.735	0.265	Sub 1	Physub 2
H86	Hu 749513	Institute of Cotton Research of Chinese Academy of Agricultural Sciences	YtRR	Shanghai	0.8422	0.1578	Sub 1	Physub 1
H87	E 0904	Institute of Cash Crops, Hubei Academy of Agricultural Sciences	YRR	Hubei	0.3382	0.6618	Sub 2	Physub 2
H88	Bazhou 7051gl	Xinjiang Bazhou Academy of Agricultural Sciences	NIR	Xinjiang	0.7366	0.2634	Sub 1	Physub 1
H89	Keyi 2	Institute of Genetics and Developmental Biology, Chinese Academy of Sciences	YRR	Beijing	0.7914	0.2086	Sub 1	Physub 1
H90	Zhongzi 2551	Institute of Cotton Research of Chinese Academy of Agricultural Sciences	YRR	Beijing	0.8416	0.1584	Sub 1	Physub 1
H91	Afuhanmian	Chinese Crop Germplasm Resources Information System	AS	Afghanistan	0.6124	0.3876	Sub 1	Physub 2
H92	152 fu	Chinese Crop Germplasm Resources Information System	SU	the Soviet Union	0.9402	0.0598	Sub 1	Physub 1
H93	Beiersiruo	Chinese Crop Germplasm Resources Information System	NA	USA	0.5346	0.4654	Sub 1	Physub 1
H94	Si4768	Chinese Crop Germplasm Resources Information System	SU	the Soviet Union	0.532	0.468	Sub 1	Physub 1
H95	Youka 21/1	Chinese Crop Germplasm Resources Information System	AF	Tanzania	0.996	0.004	Sub 1	Physub 1
H96	Lanbulaite GL-F	Chinese Crop Germplasm Resources Information System	NA	USA	0.8222	0.1778	Sub 1	Physub 1
H97	Chunxi	Chinese Crop Germplasm Resources Information System	NA	USA	0.806	0.194	Sub 1	Physub 1
H98	Paidemengtekelifu	Chinese Crop Germplasm Resources Information System	NA	USA	0.6136	0.3864	Sub 1	Physub 1
H99	Keke 1800	Chinese Crop Germplasm Resources Information System	SU	the Soviet Union	0.6216	0.3784	Sub 1	Physub 1
H100	Boygland	Chinese Crop Germplasm Resources Information System	Eu	French	0.8142	0.1858	Sub 1	Physub 1
H101	Liaowu 485	Institute of Cash Crops, Liaoning Academy of Agricultural Sciences	NSEMR	Liaoning	0.6148	0.3852	Sub 1	Physub 2
H102	Liaowu1201	Institute of Cash Crops, Liaoning Academy of Agricultural Sciences	NSEMR	Liaoning	0.5474	0.4526	Sub 1	Physub 2
H103	Liaowu2152	Institute of Cash Crops, Liaoning Academy of Agricultural Sciences	NSEMR	Liaoning	0.8206	0.1794	Sub 1	Physub 1
H104	Hubeidifenmian	Jingzhou Academy of Agricultural Sciences	YRR	Hubei	0.9574	0.0426	Sub 1	Physub 1
H105	J381yichangmian	Jiangsu Academy of Agricultural Sciences	YtRR	Jiangsu	0.6478	0.3522	Sub 1	Physub 2
H106	TM-1	Chinese Crop Germplasm Resources Information System	NA	USA	0.665	0.335	Sub 1	Physub 1
H107	Shannongmian 9	Shandong Agricultural University	YRR	Shandong	0.581	0.419	Sub 1	Physub 2
H108	Jinke 178	Xinxiang Jinke Cotton Research Institute	YRR	Henan	0.7916	0.2084	Sub 1	Physub 1
H109	Baimahe	Shandong Agricultural University	YRR	Shandong	0.5292	0.4708	Sub 1	Physub 2
H110	10T138-1	Shandong Agricultural University	YRR	Shandong	0.8388	0.1612	Sub 1	Physub 1
H111	Sgk 16	BioTechnology Research Institute, Chinese Academy of Agricultural Sciences	YRR	Henan	0.8832	0.1168	Sub 1	Physub 1
H112	08huiminpinxi	Shandong Agricultural University	YRR	Shandong	0.7214	0.2786	Sub 1	Physub 1
H113	JH23/TAMGYF F9	Shandong Agricultural University	YRR	Shandong	0.6782	0.3218	Sub 1	Physub 1
H114	Delinong 10-1	Dezhou Denong Seed Co., LTD	YRR	Shandong	0.8332	0.1668	Sub 1	Physub 1
H115	Dexiamian 1	Dezhou Academy of Agricultural Sciences	YRR	Shandong	0.5456	0.4544	Sub 1	Physub 1
H116	Jihe 713	Cotton Research Institute, Shanxi Academy of Agricultural Sciences	YRR	Hebei	0.6784	0.3216	Sub 1	Physub 1
H117	DLN-11	Dezhou Denong Seed Co., LTD	YRR	Shandong	0.68	0.32	Sub 1	Physub 1
H118	WC-T-4	Shandong Agricultural University	YRR	Shandong	0.6858	0.3142	Sub 1	Physub 1
H119	09H0944	Xinjiang Agricultural University	NIR	Xinjiang	0.7796	0.2204	Sub 1	Physub 1
H120	09H0942	Xinjiang Agricultural University	NIR	Xinjiang	0.8658	0.1342	Sub 1	Physub 1
H121	RX-6	Shandong Agricultural University	YRR	Shandong	0.0078	0.9922	Sub 2	Physub 2
H122	Shihezi 132	Shihezi University	NIR	Xinjiang	0.081	0.919	Sub 2	Physub 2
H123	WC-T-7	Shandong Agricultural University	YRR	Shandong	0.4626	0.5374	Sub 2	Physub 2
H124	001/98-4	Shandong Agricultural University	YRR	Shandong	0.6132	0.3868	Sub 1	Physub 2
H125	Shihezi 45	Shihezi University	NIR	Xinjiang	0.5504	0.4496	Sub 1	Physub 1
H126	Shihezi 62	Shihezi University	NIR	Xinjiang	0.492	0.508	Sub 2	Physub 2
H127	HB22-11	Shandong Cotton Research Center	YRR	Shandong	0.2292	0.7708	Sub 2	Physub 2
H128	HM-11	Shandong Huamian Seed Co., LTD	YRR	Shandong	0.6006	0.3994	Sub 1	Physub 1
H129	Mianxiang 9	Xinxiang Jinke Cotton Research Institute	YRR	Henan	0.2608	0.7392	Sub 2	Physub 2
H130	Luchuangmian 77	Shandong Ainong Seed Co., LTD	YRR	Shandong	0.5082	0.4918	Sub 1	Physub 1
H131	Lu 7151	Shandong Cotton Research Center	YRR	Shandong	0.4364	0.5636	Sub 2	Physub 1
H132	Luzhongmian 1	Shandong Cotton Research Center	YRR	Shandong	0.0036	0.9964	Sub 2	Physub 2
H133	Lu 566	Shandong Cotton Research Center	YRR	Shandong	0.085	0.915	Sub 2	Physub 2
H134	NX08-8	Shandong Nongxing Seed Co., LTD	YRR	Shandong	0.338	0.662	Sub 2	Physub 2
H135	Hebei-7	Shandong Agricultural University	YRR	Shandong	0.486	0.514	Sub 2	Physub 2
H136	Han 08	Shandong Shengfeng Seed Technology Co., LTD	YRR	Shandong	0.4408	0.5592	Sub 2	Physub 2
H137	Han 1709系	Shandong Cotton Research Center	YRR	Shandong	0.4792	0.5208	Sub 2	Physub 2
H138	Han 9906	Shandong Agricultural University	YRR	Shandong	0.1416	0.8584	Sub 2	Physub 2
H139	Liao 17/05642F7	Shandong Agricultural University	YRR	Shandong	0.6374	0.3626	Sub 1	Physub 1
H140	Zhongzhimian 2	Institute of Plant Protection, Chinese Academy of Agricultural Sciences; Xinxiang Qiliying New Plantation; BioTechnology Research Institute, Chinese Academy of Agricultural Sciences	YRR	Beijing	0.6432	0.3568	Sub 1	Physub 1
H141	Yun 1369	Cotton Research Institute, Shanxi Academy of Agricultural Sciences	YRR	Shanxi	0.916	0.084	Sub 1	Physub 1
H142	WC-T-5	Shandong Agricultural University	YRR	Shandong	0.3196	0.6804	Sub 2	Physub 2
H143	08XL-25	Shandong Agricultural University	YRR	Shandong	0.6834	0.3166	Sub 1	Physub 1
H144	08XL-19	Shandong Agricultural University	YRR	Shandong	0.454	0.546	Sub 2	Physub 1
H145	Ruimian 1	Jinan Xinrui Seed Technology Co., LTD	YRR	Shandong	0.86	0.14	Sub 1	Physub 1
H146	Lu 7619	Shandong Cotton Research Center	YRR	Shandong	0.623	0.377	Sub 1	Physub 1
H147	Lu 7003	Shandong Cotton Research Center	YRR	Shandong	0.5268	0.4732	Sub 1	Physub 1
H148	Liaomian 6	Liaocheng Academy of Agricultural Sciences	YRR	Shandong	0.4968	0.5032	Sub 2	Physub 1
H149	09H0947	Xinjiang Agricultural University	NIR	Xinjiang	0.6794	0.3206	Sub 1	Physub 1
H150	09H0951	Xinjiang Agricultural University	NIR	Xinjiang	0.762	0.238	Sub 1	Physub 1
H151	09H0993	Xinjiang Agricultural University	NIR	Xinjiang	0.7638	0.2362	Sub 1	Physub 1
H152	NK-4	Shandong Agricultural University	YRR	Shandong	0.521	0.479	Sub 1	Physub 1
H153	99633	Chinese Crop Germplasm Resources Information System	YRR	Henan	0.6602	0.3398	Sub 1	Physub 1
H154	AOC	Chinese Crop Germplasm Resources Information System	AUS	Australia	0.2052	0.7948	Sub 2	Physub 2
H155	SN07 Female parent	Shandong Agricultural University	YRR	Shandong	0.1782	0.8218	Sub 2	Physub 2
H156	SN07 Male parent	Shandong Agricultural University	YRR	Shandong	0.2996	0.7004	Sub 2	Physub 2
H157	Shuihu 72-9	Chuangxin Seed Co., LTD, Yuncheng County, Shandong	YRR	Shandong	0.515	0.485	Sub 1	Physub 1
H158	Yinshuo 116	Hebei Yintian Seed Co., LTD	YRR	Hebei	0.6302	0.3698	Sub 1	Physub 1
H159	Jiaxing 1	Jiaxing Institute of Agricultural Sciences; BioTechnology Research Institute, Chinese Academy of Agricultural Sciences	YRR	Shandong	0.346	0.654	Sub 2	Physub 1
H160	Yinxing 029	Shandong Yinxing Seed Co., LTD	YRR	Shandong	0.005	0.995	Sub 2	Physub 2
H161	Chuangmian 3	Hebei Yintian Seed Co., LTD	YRR	Hebei	0.6676	0.3324	Sub 1	Physub 1
H162	DLN-7	Dezhou Denong Seed Co., LTD	YRR	Shandong	0.5412	0.4588	Sub 1	Physub 1
H163	DLN-9	Dezhou Denong Seed Co., LTD	YRR	Shandong	0.5492	0.4508	Sub 1	Physub 1
H164	11N496	Shandong Agricultural University	YRR	Shandong	0.3032	0.6968	Sub 2	Physub 2
H165	Guangzimian	Binzhou Boyang Technology Co., LTD	YRR	Anhui	0.4184	0.5816	Sub 2	Physub 2
H166	Lingshidifenmian	Shandong Agricultural University	YRR	Shandong	0.7278	0.2722	Sub 1	Physub 1
H167	A351	Shandong Agricultural University	YRR	Shandong	0.6786	0.3214	Sub 1	Physub 1
H168	Hailu 111	Shandong Agricultural University	YRR	Shandong	0.29	0.71	Sub 2	Physub 2
H169	A354	Shandong Agricultural University	YRR	Shandong	0.5358	0.4642	Sub 1	Physub 1
H170	A142	Shandong Agricultural University	YRR	Shandong	0.6478	0.3522	Sub 1	Physub 1
H171	RX-7	Shandong Agricultural University	YRR	Shandong	0.535	0.465	Sub 1	Physub 1
H172	BZ11018	Binzhou Boyang Technology Co., LTD	YRR	Anhui	0.6286	0.3714	Sub 1	Physub 1
H173	BZ11014	Binzhou Boyang Technology Co., LTD	YRR	Anhui	0.717	0.283	Sub 1	Physub 2
H174	BZ351	Binzhou Boyang Technology Co., LTD	YRR	Shanxi	0.6734	0.3266	Sub 1	Physub 2
H175	sGKzhong 177	BioTechnology Research Institute, Chinese Academy of Agricultural Sciences; Institute of Cotton Research of Chinese Academy of Agricultural Sciences	YRR	Henan	0.7322	0.2678	Sub 1	Physub 2
H176	sGKzhong 156	Institute of Cotton Research of Chinese Academy of Agricultural Sciences; National Semi-arid Agricultural Engineering Research Center	YRR	Henan	0.1688	0.8312	Sub 2	Physub 2
H177	sGKzhong 980	Institute of Cotton Research of Chinese Academy of Agricultural Sciences	YRR	Henan	0.508	0.492	Sub 1	Physub 2
H178	SN1212	Shandong Agricultural University	YRR	Shandong	0.0056	0.9944	Sub 2	Physub 2
H179	Shanxitumaodanbai	Cotton Research Institute, Shanxi Academy of Agricultural Sciences	YRR	Shanxi	0.467	0.533	Sub 2	Physub 1
H180	Ji 2658	Cotton Research Institute, Hebei Academy of Agricultural and Forestry Sciences	YRR	Hebei	0.588	0.412	Sub 1	Physub 1
H181	Han 6203	Handan Academy of Agricultural Sciences	YRR	Hebei	0.6326	0.3674	Sub 1	Physub 1
H182	Nongdamian 13	Hebei Agricultural University	YRR	Hebei	0.9094	0.0906	Sub 1	Physub 1
H183	Zhongmian 44	Institute of Cotton Research of Chinese Academy of Agricultural Sciences	YRR	Henan	0.3988	0.6012	Sub 2	Physub 2
H184	Zhongmian 35	Institute of Cotton Research of Chinese Academy of Agricultural Sciences	YRR	Henan	0.8508	0.1492	Sub 1	Physub 1
H185	Zhongmian 43	Institute of Cotton Research of Chinese Academy of Agricultural Sciences	YRR	Henan	0.8014	0.1986	Sub 1	Physub 1
H186	Zhongmian 49	Institute of Cotton Research of Chinese Academy of Agricultural Sciences	YRR	Henan	0.9842	0.0158	Sub 1	Physub 1
H187	Han 90	Chinese Crop Germplasm Resources Information System	YRR	Hebei	0.6978	0.3022	Sub 1	Physub 1
H188	T0662-4	Chinese Crop Germplasm Resources Information System	NA	USA	0.4264	0.5736	Sub 2	Physub 1
H189	Acala1517-99	Chinese Crop Germplasm Resources Information System	NA	USA	0.992	0.008	Sub 1	Physub 1
H190	TND-1	Chinese Crop Germplasm Resources Information System	NA	USA	0.8618	0.1382	Sub 1	Physub 1
H191	Hengwufen 1086	Dryland Farming Institute, Hebei Academy of Agriculture and Forestry Sciences	YRR	Hebei	0.84	0.16	Sub 1	Physub 1
H192	Station-1	Chinese Crop Germplasm Resources Information System	NA	USA	0.8396	0.1604	Sub 1	Physub 1
H193	T182-33	Chinese Crop Germplasm Resources Information System	NA	USA	0.8582	0.1418	Sub 1	Physub 1
H194	T0484-2	Chinese Crop Germplasm Resources Information System	NA	USA	0.9884	0.0116	Sub 1	Physub 1
H195	TAM91C-95LS	Chinese Crop Germplasm Resources Information System	NA	USA	0.7346	0.2654	Sub 1	Physub 1
H196	Phytogen499	Chinese Crop Germplasm Resources Information System	NA	USA	0.7772	0.2228	Sub 1	Physub 1
YRR, YtRR, NIR, NSEMR,and SCR indicate Yellow River Region, Yangtze River Region, Northwestern Inland Region, Northern Special Early Maturation Region, and Southern China Region in China, respectively. NA, SU, AS, AF, Eu, and AUS indicate North America, Soviet Union, Asia, Africa, Europe, and Australia, respectively.
