# Supplementary material for: Genome-wide association and differential expression analysis of salt tolerance in Gossypium hirsutum L at the germination stage
Source: BMC Plant Biol. 2019 Sep 11;19:394. doi: 10.1186/s12870-019-1989-2 (PMC6737726; doi:10.1186/s12870-019-1989-2)
Supplement: Supplementary file 14 — Table S10. All the specific primers for the selected genes and the intro-reference gene UBQ7. (XLSX 12 kb) [file 12870_2019_1989_MOESM14_ESM.xlsx]

## Sheet: Table S10
Table S10 All the specific primers for the selected genes and the intro-reference gene UBQ7.
Gene	Primer names	Primer sequences	For
GhUBQ7	GhUBQ7-QF	GAAGGCATTCCACCTGACCAAC	genes in RNA-seq
	GhUBQ7-QR	CTTGACCTTCTTCTTCTTGTGCTTG
Gh_A03G1102	Gh_A03G1102-QF	AGGCCATCCACCAGTAATCG
	Gh_A03G1102-QR	GCCTCCTGTTTAGAGGGCTTG
Gh_A04G0428	Gh_A04G0428-QF	TTGAGGGATGGTCTTGATGCC
	Gh_A04G0428-QR	GGGAGACCAGTCGTTGGTG
Gh_A05G1200	Gh_A05G1200-QF	CCATCCTTCTTTCGGCTCCAC
	Gh_A05G1200-QR	TTCTCGCGCTTGGCGAATTG
Gh_A05G3413	Gh_A05G3413-QF	TTGGGAAACGACCTGCCTTG
	Gh_A05G3413-QR	TGCGGCGATATGACCTTGTG
Gh_A05G3489	Gh_A05G3489-QF	ATGGGTGCTTCTCTGCTTCG
	Gh_A05G3489-QR	ACATCGAATCCGCGAGCTG
Gh_A05G3784	Gh_A05G3784-QF	GTGGATTGGTGCCCTACTGG
	Gh_A05G3784-QR	GGGAAAACACTTCCGCAACG
Gh_A08G0714	Gh_A08G0714-QF	TCACAGCAAACCGGACACTC
	Gh_A08G0714-QR	TGTGTGAGCACCAGACAAGG
Gh_A13G1697	Gh_A13G1697-QF	CGATGATGATGCCACAGATGG
	Gh_A13G1697-QR	CAACAATGGCGACCAGAACC
Gh_A13G1964	Gh_A13G1964-QF	GGCCGGTACTTAACCGCATC
	Gh_A13G1964-QR	CGGTTGATTTCACGTTGTTGGG
Gh_D01G0180	Gh_D01G0180-QF	CTTGCCGGAATCACAACCTC
	Gh_D01G0180-QR	TGTTGGGGACAACGACGAC
Gh_D01G0514	Gh_D01G0514-QF	AATGCCGCCTACACTTTGTC
	Gh_D01G0514-QR	CTCGCTGAGTTCTGAGTCCAC
Gh_D03G1545	Gh_D03G1545-QF	TGCTGGTAGTCATGGGATGGAC
	Gh_D03G1545-QR	GTTTACCTCCTTGCCCTCTTGG
Gh_D05G1377	Gh_D05G1377-QF	CACTGGGGTGAGTTCATCACG
	Gh_D05G1377-QR	CGGTAGCCAAAGGCACATCG
Gh_D05G3193	Gh_D05G3193-QF	GGATGGTGTTGATGCCTCTGG
	Gh_D05G3193-QR	GGAGACCAGTCGTTGGTGTTG
Gh_D07G0019	Gh_D07G0019-QF	CCAGCGTGCGTCATCATCTC
	Gh_D07G0019-QR	TGTGCTCCTGATAGTGCAACC
Gh_D07G0265	Gh_D07G0265-QF	AGACCCGAATCACCATCTCG
	Gh_D07G0265-QR	GCGTTCAATGTCTCAGGCTTC
Gh_D07G2129	Gh_D07G2129-QF	CTGGTGGACGAGAGAATGTCC
	Gh_D07G2129-QR	GAGCCCAAATCAGGCCGAAC
Gh_D08G2729	Gh_D08G2729-QF	GCTGTGCTCCCTAACCACAC
	Gh_D08G2729-QR	AGCATGAATTGCGGATGTTGG
Gh_D08G0832	Gh_D08G0832-QF	GCTGCCTTAGAGAGTGCTTGC
	Gh_D08G0832-QR	TGCTGTGAACCCATCCCTTC
Gh_D13G2360	Gh_D13G2360-QF	ACACGGCATAGATCCAACGG
	Gh_D13G2360-QR	CAGCACGAGGAACGAACCTAC
Gh_A01G1563	Gh_A01G1563-QF	GCCCTGCTGGGATTGTTAGT	putative genes detected in combination of GWAS and RNA-seq
Gh_A01G1563-QR	Gh_A01G1563-QR	TCAATGGAGATAAGCCCCGC
Gh_A02G1100	Gh_A02G1100-QF	GTTGTGATACATTCGCCGCC
	Gh_A02G1100-QR	GCCTCGCATGCATAGGTAGT
Gh_A03G1740	Gh_A03G1740-QF	TGCTGCGTTTCTCTCGAACT
	Gh_A03G1740-QR	GCTCTCGCCGTTGATCCATA
Gh_A07G0622	Gh_A07G0622-QF	GAGCTGCACGCTTTGGAAAA
Gh_A07G0622-QR	Gh_A07G0622-QR	CCTCTCAGCAAGCCCAATCA
Gh_A07G0623	Gh_A07G0623-QF	CGACCTCCCAGGGCTTAAAA
	Gh_A07G0623-QR	GCTACGTTCAATCCGATGCC
Gh_D07G0243	Gh_D07G0243-QF	GGTCAGGCTGCTCGATCTTT
Gh_D07G0243-QR	Gh_D07G0243-QR	CTGTCGTGCTGAATCCCAGT
Gh_D07G0249	Gh_D07G0249-QF	AGGTATACAATGAGACGGTGGTTTCG
Gh_D07G0249-QR	Gh_D07G0249-QR	TTAAACCATACACTGACCTGCTCGAGAA
Gh_D07G0250	Gh_D07G0250-QF	GGTATGGAGCATCTACGGGC
Gh_D07G0250-QR	Gh_D07G0250-QR	ATTGGACGCGCCGTATTTTG
Gh_D07G0251	Gh_D07G0251-QF	CAACGTAGTGGTGCGTTTGG
Gh_D07G0251-QR	Gh_D07G0251-QR	CCGTGTTCTGCCAGTTTTCG
Gh_D07G0258	Gh_D07G0258-QF	TCATTGCAGGTGGACACA
	Gh_D07G0258-QR	ACCCATCAGTCATTTCTGTTCT
Gh_D07G0263	Gh_D07G0263-QF	GGTGCACTGCTTTCACTTGG
Gh_D07G0263-QR	Gh_D07G0263-QR	GATTCCGACACAACCGGAGT
Gh_D07G0500	Gh_D07G0500-QF	TGAAAGGTTTGTGAGGGACCAA
Gh_D07G0500-QR	Gh_D07G0500-QR	CCCACTACGATGATGATGGC
